# Supplementary material for: Molecular Mechanism of Microgravity-Induced Intestinal Flora Dysbiosis on the Abnormalities of Liver and Brain Metabolism
Source: Int J Mol Sci. 2025 Mar 27;26(7):3094. doi: 10.3390/ijms26073094 (PMC11988970; doi:10.3390/ijms26073094)
Supplement: Supplementary file 1 [file ijms-26-03094-s001.zip]

Archive with 2 entries (2 files):
- ijms-3456048-supplementary/Supplementary Materials.pdf
- ijms-3456048-supplementary/Supplementary Video.mp4
